# Supplementary material for: Bright Fluorescent Vacuolar Marker Lines Allow Vacuolar Tracing Across Multiple Tissues and Stress Conditions in Rice
Source: Int J Mol Sci. 2020 Jun 12;21(12):4203. doi: 10.3390/ijms21124203 (PMC7352260; doi:10.3390/ijms21124203)
Supplement: Supplementary file 1 [file ijms-21-04203-s001.zip]

Archive with 4 entries (4 files):
- tableS1-2.pdf
- Movie S2 GFP-OsTIP1;1 Z-stack.avi
- Movie S1 GFP-OsTIP1;1 time-lapse.avi
- ijms-789419-supplementary.docx
